# Supplementary material for: Clinical Applicability of a Textile 1-Lead ECG Device for Overnight Monitoring
Source: Sensors (Basel). 2019 May 28;19(11):2436. doi: 10.3390/s19112436 (PMC6603515; doi:10.3390/s19112436)
Supplement: Supplementary file 1 [file sensors-19-02436-s001.zip]

Archive with 2 entries (2 files):
- supplementary2.xlsx
- supplementary1.xlsx
