# Supplementary material for: Clinical Applicability of a Textile 1-Lead ECG Device for Overnight Monitoring
Source: Sensors (Basel). 2019 May 28;19(11):2436. doi: 10.3390/s19112436 (PMC6603515; doi:10.3390/s19112436)
Supplement: Supplementary file 1 [file sensors-19-02436-s001.zip › supplementary2.xlsx]

## Sheet: Tabelle1
Subject	Supine	Artefacts PSG	Artefacts ECG-Belt
1		0.0257461	0.0257461
2		0.0238379	0.0258347
3		0.239332	0.298982
4		0.0221976	0.0178372
5		0.0125493	0.0132863
7		0.0974573	0.00862813
13		0.00641961	0.00641961
16		0.00444175	0.00443817
17		0.017166	0.0170126
25		0.00463693	0.00463822
39		0.0153415	0.0240014
41		0.0270662	0.0260618
55		0.0116633	0.0127356
58		0.020797	0.0206606
62		0.336471	0.337347
94		0.00930203	0.237222
	Prone
1		0.0122794	0.0125253
2
3
4
5
7
13
16		0.0109511	0.0107734
17
25
39
41
55
58
62		0.149187	0.171314
94
	Left
1		0.0238399	0.0316781
2
3
4
5		0.00466135	0.00878436
7		0.0108089	0.0734767
13		0.00934433	0.0177271
16		0.0120606	0.20731
17
25		0.00147493	0.216072
39		0.020706	0.0532399
41		0.0188512	0.290001
55		0.0100013	0.0132808
58		0.0308989	0.0511364
62		0.269012	0.268991
94		0.0160274	0.112267
	Right
1		0.0135099	0.0904285
2		0.010893	0.0255118
3		0.355008	0.411776
4		0.0245087	0.0178831
5		0.00854369	0.00854369
7		0.249904	0.0105492
13		0.00959808	0.00959233
16		0.0031845	0.1009
17		0.00725142	0.00942244
25
39
41		0.0210766	0.187389
55		0.00777111	0.00973796
58		0.014982	0.0357036
62		0.270686	0.288462
94		0.00821877	0.259566
