# Supplementary material for: Clinical Applicability of a Textile 1-Lead ECG Device for Overnight Monitoring
Source: Sensors (Basel). 2019 May 28;19(11):2436. doi: 10.3390/s19112436 (PMC6603515; doi:10.3390/s19112436)
Supplement: Supplementary file 1 [file sensors-19-02436-s001.zip › supplementary1.xlsx]

## Sheet: Tabelle1
Subject	Artefacts PSG	Artefacts ECG-Belt	%Artefacts PSG	%Artefacts ECG-Belt	Belt Nr.	Nr of use	SD1_filt_ECG-Belt	SD2_filt_ECG-Belt	SD1_filt_PSG	SD2_filt_PSG
1	87	753	0.00411386	0.0362037	14	1	24.6806	127.74	17.9967	123.326
2	245	606	0.00911255	0.0226644	18	1	26.8155	138.184	24.4201	136.719
3	6891	10416	0.316159	0.381078	16	1	13.8645	108.01	21.4305	116.015
4	575	398	0.0208825	0.01455	15	1	12.7819	59.6481	13.0493	59.88
5	57	192	0.00186366	0.00629508	17	1	11.072	78.6356	10.2743	79.0613
6	45	68	0.00208382	0.00315209	18	2	15.9502	86.1577	15.9761	87.8532
7	2083	314	0.1	0.0138089	16	2	20.3471	75.8009	19.3102	75.8905
8	1800	1826	0.0736407	0.0746891	15	2	31.4058	152.661	31.5557	152.935
9	261	266	0.00960901	0.00979778	18	3	19.9263	114.313	19.987	114.513
10	133	206	0.00526128	0.00816585	16	3	16.5747	76.7611	16.5941	78.5646
11	997	1007	0.0414846	0.0419199	14	2	43.7252	140.454	43.7048	138.581
12	46	56	0.00146436	0.00178276	15	3	14.3824	119.805	14.1916	119.851
13	42	299	0.00144898	0.010392	17	2	11.9016	66.4374	9.01101	66.183
14	54	75	0.00224514	0.00312058	18	4	13.5454	107.257	13.572	107.881
15	8306	8285	0.31308	0.312406	14	3	79.8178	108.631	80.2075	109.018
16	78	2266	0.00253848	0.0770355	16	4	21.8195	85.2519	12.8435	64.9555
17	106	174	0.0040691	0.00669463	17	3	18.5676	76.9227	18.2621	77.7045
18	126	154	0.00501872	0.00613668	18	5	30.096	112.866	29.9898	113.685
19	167	916	0.00681299	0.0378262	14	4	28.1625	107.493	20.6538	106.42
20	369	401	0.016847	0.0183205	15	4	41.1957	172.4	41.539	172.866
21	105	154	0.0049363	0.00724127	16	5	22.3134	114.605	22.0796	115.233
22	257	819	0.0165061	0.0539953	17	4	38.8676	120.2	31.4585	120.024
23	163	177	0.00806133	0.00875198	14	5	36.822	152.733	36.8181	152.746
24	35	78	0.00149938	0.00334678	14	6	16.9748	113.867	16.8487	114.279
25	30	3157	0.00106138	0.119733	17	5	44.9273	119.44	6.92285	82.3055
26	88	377	0.00304109	0.0130948	15	5	13.9038	82.991	7.18837	80.8962
27	430	591	0.0179743	0.0247581			35.9422	166.857	35.5901	170.875
28	74	70	0.00287379	0.0027194	16	6	19.1504	97.179	19.1168	97.2418
29	10969	10986	0.396093	0.397467	14	7	77.5026	113.227	77.384	112.461
30	153	1956	0.00555939	0.071301	17	6	14.6487	90.3863	12.5857	86.2659
31	71	266	0.00203912	0.00765468	16	7	9.60741	54.0882	7.83144	53.6191
32	3772	3829	0.1383	0.140498	15	6	39.0752	178.042	38.5807	178.682
33	292	397	0.0117514	0.0160423	14	8	18.1978	83.843	17.7678	85.8885
34	58	303	0.00275705	0.0144073	18	6	18.5657	83.766	14.3429	82.9049
35	125	214	0.00547142	0.00940329	17	7	12.4257	119.631	12.1847	120.885
36	325	363	0.00938411	0.0104862	16	8	21.7138	88.4194	21.6326	88.4954
37	200	235	0.00853679	0.0100372	17	8	24.1329	113.921	24.1139	114.711
38	263	34735	0.0102758	0.601149			58.1106	81.6163	30.8125	95.7871
39	204	752	0.0095394	0.0354684	16	9	40.6579	43.7947	25.1317	40.4129
40	96	109	0.00356242	0.00404423	15	7	8.36931	49.1813	8.20462	49.3033
41	224	5465	0.00868082	0.224288	18	7	62.7492	151.112	14.723	86.0564
42	24	75	0.000902935	0.00282411	16	10	7.89341	71.8692	7.29684	72.3859
43	59	86	0.00222423	0.00324247	15	8	11.9222	84.4416	11.8528	84.6793
44	86	80	0.00301215	0.00280249	18	8	9.65351	74.5387	10.0432	74.4978
45	123	113	0.00372321	0.00342103	15	9	15.4443	58.7636	15.4813	58.7594
46	86	98	0.00348771	0.00397582	18	9	14.6013	98.8298	14.605	99.1153
47	49	296	0.00233701	0.0142404	16	11	24.8485	124.703	22.4006	124.35
48	216	231	0.00967699	0.0103648	17	9	32.8356	146.031	32.9306	146.908
49	226	363	0.0103732	0.0166866	17	10	31.8517	152.018	30.7009	152.577
50	62	247	0.0032121	0.0128079	16	12	22.3575	78.0861	20.7135	78.4521
51	32	119	0.00136321	0.00507571	16	13	13.1408	108.732	12.4002	110.041
52	354	340	0.0111757	0.010753	17	11	13.9205	97.0787	13.8695	97.4168
53	1604	1617	0.0714095	0.0720139	16	14	70.5691	218.111	70.6183	218.414
54	74	112	0.00398922	0.00603741	18	10	29.9925	142.295	29.601	142.883
55	86	232	0.00330502	0.00895615	17	12	16.8597	89.1357	16.3145	95.0052
56	24	47	0.00114959	0.00225322	18	11	12.9982	78.3075	13.2099	78.745
57	526	579	0.0230732	0.0254293	18	12	35.9749	146.442	35.879	147.886
58	262	713	0.0133796	0.0369507	14	9	30.5502	117.915	28.149	136.951
59	345	361	0.0134314	0.0140637	16	15	25.2304	102.595	25.2283	103.643
60	117	141	0.00504137	0.00607497	16	16	24.9699	96.982	24.9655	97.3573
61	1971	5092	0.0709427	0.197994	17	13	50.6468	167.361	20.4649	97.9247
62	4133	4438	0.214534	0.231822	14	10	96.6302	228.742	94.791	239.655
63	875	1032	0.029502	0.0350353	18	13	21.216	83.4243	20.2578	79.0653
64	545	1304	0.0232826	0.0562214	14	11	58.6222	153.017	55.8535	153.25
65	10298	10077	0.284601	0.280376	18	14	45.6289	304.054	43.8636	295.994
66	234	267	0.0079646	0.0091061	18	15	9.89696	102.75	10.1397	103.024
67	939	2171	0.0455914	0.105933	17	14	49.7403	137.795	42.012	134.31
68	72	92	0.00286601	0.00366432	18	16	23.1302	116.1	22.9893	116.523
70	121	640	0.00437344	0.0234415	18	17	33.4462	128.373	27.4963	126.827
71	646	929	0.0313547	0.0451782	16	17	64.3389	151.75	46.4206	154.525
72	33	945	0.00116205	0.0336934	17	15	16.3188	73.3005	9.82786	76.6463
73	92	296	0.00314476	0.0101398	18	18	12.2679	69.2201	10.6611	69.4568
74	79	86	0.00355808	0.00387614	17	16	32.1529	121.442	32.1609	122.057
75	130	762	0.00498657	0.029754	16	18	35.299	129.175	29.4466	119.494
76	110	314	0.00521253	0.0149119	18	19	33.7808	145.687	32.9025	151.727
77	316	8052	0.0141153	0.423121	17	17	116.295	201.765	20.4361	94.7226
78	46	818	0.0020429	0.0373704	16	19	25.3067	118.951	14.2082	122.703
79	131	335	0.00668197	0.0171654	21	1	35.499	121.119	32.1061	122.986
80	104	2314	0.00488676	0.111529	18	20	53.2583	150.277	28.261	114.167
81	124	148	0.00608201	0.00725917	17	18	36.9322	121.351	37.1768	121.529
82	138	287	0.00621314	0.0129676	17	19	23.3464	109.908	23.221	110.877
83	915	1034	0.0410627	0.0464302	18	21	24.9476	111.424	26.3231	111.809
84	49	49	0.00217382	0.00217478	16	20	14.6869	93.2139	14.7825	93.317
85	181	163	0.00689944	0.00621165	21	2	18.7051	88.1646	18.8672	88.1014
86	7556	7588	0.277183	0.278306	16	21	71.2386	86.5886	71.2862	86.8614
87	32	9977	0.00111763	0.465432	17	20	115.453	312.412	30.7152	103.139
88	214	249	0.00918022	0.0106945	21	3	25.0463	158.514	24.8694	159.491
89	55	229	0.00305998	0.0127265	16	22	22.6531	64.3358	20.6898	64.6504
90	41	16626	0.00188618	0.416754	18	22	45.0078	501.005	17.0506	126.643
91	2442	11576	0.147821	0.71001	17	21	233.543	324.183	32.5823	152.019
92	626	1427	0.0318057	0.0749003	16	23	63.8881	177.043	56.7408	170.496
93	789	1467	0.0364131	0.0686091	18	23	54.4493	165.481	50.5219	173.798
94	120	5390	0.0040808	0.214587	21	4	69.5792	199.306	16.2685	90.4693
95	32	45	0.00144476	0.00203252	16	24	11.4077	72.7729	11.2949	73.801
96	69	450	0.00399144	0.026236	21	5	36.4173	81.8304	33.7123	84.7628
97	2602	4647	0.114853	0.210005	18	24	45.1645	151.778	18.8249	90.523
98	62	5823	0.00244779	0.246518	17	22	69.1269	179.325	19.9123	111.584
99	983	953	0.0408426	0.0396142	16	25	35.4623	141.107	35.5381	140.958
100	305	603	0.0150032	0.0299568	16	26	36.8266	137.665	28.6598	138.651
101	261	2600	0.0127131	0.131141	18	25	83.6419	182.303	31.8641	179.977
102	220	4139	0.0106864	0.209888	17	23	62.2363	148.357	19.7776	118.965
103	27	28	0.00104619	0.00108502	16	27	14.4591	66.9139	14.5266	66.9686
104	46	55	0.00153298	0.00183327	25	1	10.2392	60.8903	9.14853	60.8799
105	377	1561	0.0174424	0.0755237	21	6	62.4798	159.049	38.3153	154.013
106	57	74	0.00277859	0.0036087	29	1	18.3726	123.355	18.6497	124.401
107	1218	3775	0.0540085	0.179745	25	2	62.1476	189.904	40.0883	172.567
108	370	364	0.0205613	0.0202323	23	1	32.8747	153.197	32.7363	153.436
109	350	373	0.0116105	0.0123809	21	7	17.4822	85.2573	17.4941	85.3963
110	263	294	0.0106941	0.01196	26	1	21.5424	126.075	21.3013	126.29
111	92	101	0.00384439	0.00422789	37	1	15.3349	75.0255	15.534	75.0351
112	1495	1450	0.0552987	0.0536243	25	3	55.7521	167.832	57.1363	167.824
113	121	151	0.00364699	0.00455478	26	2	15.1768	73.1948	15.7735	73.0468
114	184	180	0.00659616	0.00645277	23	2	26.1454	136.003	26.1901	135.953
115	1578	1570	0.0656269	0.0652698	23	3	42.4294	106.994	42.4286	106.921
116	528	504	0.0267004	0.0254893	25	4	60.1019	144.914	60.1375	144.555
117	599	1076	0.0236712	0.0424625	21	8	33.0494	119.06	30.3003	112.391
118	39	712	0.0014877	0.0366444	37	2	35.0924	105.266	8.90671	84.3595
119	223	712	0.0112717	0.0366444	25	5	35.0924	105.266	31.0618	107.446
120	12583	12625	0.399562	0.400895	29	2	71.7821	231.597	71.5382	231.79
121	44	70	0.00188356	0.00299658	25	6	20.0113	90.3569	19.9928	90.7403
122	962	833	0.0328137	0.0284436	26	3	24.1084	115.418	24.9129	115.484
123	248	248	0.0130081	0.0130088	23	4	33.4012	164.943	33.4956	165.051
124	102	43182	0.00429221	0.665772	29	3	64.0972	69.7585	16.896	102.07
125	120	1455	0.00465513	0.0580931	21	9	30.3803	86.5618	18.932	71.4882
126	335	351	0.0157595	0.016513	26	4	27.5524	138.285	27.5366	138.597
127	85	83	0.00387156	0.00378029	23	5	16.8519	122.476	16.4743	122.651
128	139	1506	0.00453878	0.0513502	26	5	21.1993	102.878	15.7924	102.149
129	281	566	0.012123	0.024686	37	3	25.1386	148.665	23.0783	146.458
130	109	87	0.00389773	0.00311103	29	4	16.5623	137.073	16.5698	136.847
132	268	946	0.00820852	0.0290666	23	7	23.7851	116.486	16.7418	115.094
133	101	173	0.00285375	0.00488839	25	7	18.6229	101.725	18.428	102.186
134	1299	849	0.0555912	0.0358243	37	4	34.4759	108.744	21.4969	92.014
135	277	280	0.010681	0.0107908	29	5	22.7475	95.1451	24.0306	94.8943
136	801	5325	0.0328279	0.228757	21	10	63.8876	176.776	34.8768	158.488
137	978	1138	0.0339642	0.0396903	23	8	33.9114	157.553	33.3098	159.779
138	106	187	0.00448165	0.0079197	37	5	13.0551	92.4385	13.0582	92.7609
139	73	5576	0.00276651	0.225648	23	9	59.8982	147.959	7.71285	95.8946
140	82	5163	0.00411048	0.273798	26	6	96.8011	153.075	29.0618	138.483
141	54	7702	0.00191755	0.329977	21	11	90.1173	184.721	12.3431	77.9126
142	189	222	0.00899529	0.0105689	29	6	41.2481	129.533	26.8831	127.858
143	375	402	0.0162183	0.0173748	37	6	24.9487	135.042	24.9921	134.813
144	778	764	0.0289144	0.0283941	37	7	31.9456	109.936	32.0277	109.871
145	213	215	0.00819514	0.00826987	25	8	29.368	106.207	29.3762	106.112
146	3584	3602	0.143074	0.143833	25	9	57.2489	199.943	57.0603	200.748
147	165	272	0.00683768	0.011276	37	8	16.6206	106.393	15.6354	107.229
148	678	669	0.0287191	0.0283523	23	10	29.7767	133.004	29.901	132.948
149	4481	5740	0.180228	0.237839	29	7	55.0103	189.688	35.0211	176.112
150	229	12065	0.0113411	0.54142	26	7	136.981	392.731	36.8051	132.164
151	119	111	0.0052356	0.00488879	37	9	17.9767	84.4356	17.9431	85.0382
152	1074	4437	0.0411195	0.182225	21	12	54.6049	142.09	24.5678	113.144
153	1052	1068	0.0420363	0.0426415	37	10	38.4733	156.079	38.2033	155.906
154	232	2214	0.00868946	0.0863461	23	11	39.6857	133.856	23.9883	124.535
155	461	943	0.0229891	0.0476768	23	12	50.66	166.033	49.0144	186.005
156	130	1546	0.00524532	0.0637368	21	13	26.8449	89.7663	16.4706	88.8743
157	266	5181	0.0116764	0.254607	21	14	69.245	142.396	22.1619	120.98
158	434	521	0.0175602	0.0211094	23	13	34.6646	124.298	34.5216	126.895
159	905	3105	0.0342414	0.122408	29	8	43.4108	146.583	31.8257	147.561
160	50	148	0.00195114	0.00578035	25	10	9.69401	86.6216	8.11252	87.3114
161	82	9257	0.00316553	0.524031	21	15	149.442	258.219	20.8491	66.8935
162	1759	2776	0.0627968	0.103528	37	11	42.8459	142.674	34.1326	122.832
163	54	3828	0.00293287	0.214779	23	14	76.4061	132.2	21.1354	107.572
164	299	1719	0.0114166	0.0695445	29	9	40.2754	143.773	24.7031	131.982
165	561	2104	0.0296967	0.111778	21	16	73.322	170.67	63.6443	178.493
166	320	2218	0.0125279	0.0908756	23	15	32.5102	139.952	14.1199	91.7101
167	310	317	0.0152043	0.0155522	25	11	44.3802	174.728	44.5988	175.119
168	329	1304	0.0156109	0.062605	29	10	44.0192	122.736	35.0582	125.726
169	688	647	0.0324651	0.0305491	25	12	37.5148	159.03	37.0244	158.672
170	1446	2950	0.0678395	0.142107	23	16	60.3647	110.474	23.0973	101.046
171	56	7061	0.00227448	0.345738	29	11	77.5221	167.42	16.3599	108.36
172	72	479	0.00258028	0.0172799	37	12	25.9244	100.794	14.2277	99.5094
173	877	3481	0.0332676	0.142372	21	17	56.4359	128.112	32.7093	110.026
174	511	777	0.0234393	0.035734	37	13	32.7809	189.83	31.6798	192.593
175	437	546	0.0188842	0.0236733	25	13	46.0612	142.528	31.202	142.339
176	80	332	0.00297111	0.0123595	37	14	14.8272	81.8312	12.6185	81.5296
177	2704	2814	0.0920605	0.0986607	21	18	21.5936	84.2624	12.9339	71.8474
178	575	577	0.023269	0.0233509	25	14	40.8464	168.737	40.9286	168.767
179	3322	6129	0.145804	0.296073	29	12	94.0104	202.203	64.1775	190.537
180	97	108	0.00368751	0.00411021	37	15	11.4857	102.93	11.4559	103.351
181	110	142	0.00502673	0.00649262	37	16	21.7851	137.55	21.847	138.272
182	953	6589	0.0395748	0.313404	29	13	93.1386	198.219	34.3026	131.251
183	541	630	0.0243595	0.0284232	28	1	59.7018	187.894	59.068	188.153
184	474	817	0.0209429	0.0364862	25	15	33.4136	128.772	31.2756	136.086
185	606	596	0.025533	0.0251212	28	2	36.0189	132.888	36.1148	132.795
186	3288	3621	0.148248	0.164516	25	16	81.4591	170.744	79.0887	170.36
187	109	227	0.0040531	0.00846131	30	1	22.8562	89.9537	22.7681	90.0179
188	1294	12773	0.0451942	0.590878	29	14	147.409	305.511	17.6956	77.4291
189	71	5887	0.00247025	0.236835	29	15	64.1365	170.894	16.0806	104.764
190	598	625	0.0254057	0.0265776	28	3	22.2144	92.2483	22.0975	93.4732
191	234	284	0.00840427	0.0102118	32	1	21.4107	111.067	21.2295	111.851
192	833	1106	0.039644	0.0517209	32	2	47.3038	149.159	45.4962	150.188
193	94	441	0.00363721	0.0169962	28	4	26.8319	114.799	25.6156	114.793
194	174	7403	0.0094401	0.387754	29	16	91.8801	282.003	25.3274	118.735
195	3019	3791	0.195518	0.245404	25	17	48.3528	142.461	33.2133	159.993
196	492	9069	0.0206419	0.468997	25	18	116.916	197.321	31.5924	110
197	41	70	0.00171026	0.00292141	30	2	15.2618	81.1721	14.646	81.9429
198	624	3300	0.0342933	0.183916	37	17	86.9889	171.133	59.4512	187.497
199	55	13075	0.00274588	0.603174	29	17	140.599	451.459	31.3914	102.59
200	168	172	0.00891436	0.00912951	32	3	21.2621	115.879	21.4512	116.146
201	542	617	0.0219629	0.0250172	28	5	9.28738	104.917	8.46845	105.747
202	1413	1407	0.0640787	0.0638095	32	4	61.4539	164.057	61.5596	164.016
203	50	13727	0.00203368	0.409651	23	17	59.5026	411.424	17.0001	93.8297
204	437	2134	0.0180915	0.0915958	32	5	38.9135	134.529	25.3952	127.162
205	27	31	0.00106057	0.0012187	30	3	10.6069	66.7752	10.3876	66.7678
206	1082	1260	0.0461152	0.0540726	28	6	41.5581	109.217	70.9781	119.882
207	995	1879	0.0438094	0.0850457	37	18	40.4021	164.365	31.7492	159.702
208	9534	9857	0.611546	0.628916	32	6	120.49	178.769	99.138	181.149
209	268	1322	0.0129331	0.0650431	32	7	37.5818	143.412	23.9875	146
210	120	8095	0.00442902	0.38952	25	19	104.266	170.388	10.8585	91.4469
211	34	10868	0.00144325	0.613526	23	18	178.697	241.972	14.365	107.413
212	1266	1497	0.047698	0.0569223	28	7	29.1229	141.51	27.2525	142.251
213	846	2782	0.0384318	0.127855	37	19	68.0129	124.322	60.4839	109.084
214	657	3572	0.0232599	0.13667	32	8	47.1103	113.06	20.3901	111.694
215	499	433	0.0241998	0.0210327	34	1	29.8853	141.502	30.205	141.128
216	274	338	0.011117	0.0137398	28	8	20.1669	124.989	20.1344	125.408
217	263	21223	0.0107251	0.602823	29	18	129.03	514.371	60.0291	97.1194
218	329	440	0.0118269	0.0158143	30	4	17.9829	100.179	15.9157	100.894
219	598	635	0.023627	0.0251097	32	9	27.0577	112.82	27.0822	113.394
220	1477	1477	0.0603991	0.0604214	27	1	22.5921	120.369	22.7364	120.519
221	56	3033	0.00232336	0.144566	27	2	35.4087	114.252	14.9903	85.1901
222	35	80	0.00136537	0.00312159	27	3	17.654	98.3297	17.3605	98.7363
223	117	123	0.00369914	0.00389277	30	5	18.3736	93.5731	18.7868	94.0007
224	28	32	0.0010414	0.00119034	32	10	12.4869	88.3438	12.4442	88.4328
225	668	60	0.0329324	0.00295188	27	4	21.4211	84.0798	28.5751	87.8179
226	380	120	0.0163617	0.00517308	34	2	37.725	106.587	49.8502	111.865
227	610	5501	0.0307196	0.318511	28	9	113.822	174.407	60.5407	147.923
228	417	2164	0.0211761	0.110815	30	6	55.9819	147.55	48.2166	140.938
229	235	808	0.00932392	0.0323861	32	11	28.9171	125.355	24.0031	125.627
230	358	380	0.018508	0.0196545	34	3	35.7449	168.145	35.8188	168.973
231	796	2284	0.037627	0.116632	27	5	54.5069	187.72	44.7204	197.247
232	790	818	0.0373628	0.0387219	28	10	59.3535	130.256	59.4226	131.361
233	255	1683	0.0117042	0.0754472	30	7	35.6275	191.513	31.5231	137.295
234	3866	3968	0.13784	0.141537	34	4	60.1232	80.2607	59.8669	80.5491
235	721	606	0.033338	0.0299659	32	12	22.6946	112.497	25.3477	117.118
236	855	5293	0.0335373	0.23837	27	6	61.386	149.314	31.2829	114.182
237	34	133	0.00110429	0.00432689	30	8	8.09014	53.6744	6.19012	53.6459
238	858	853	0.0452508	0.0450061	28	11	53.9173	193.506	54.0163	193.4
239	360	766	0.0169964	0.0369602	34	5	28.4223	155.627	25.2846	176.34
240	29	78	0.00136651	0.00367699	30	9	11.9386	89.2296	11.1928	89.6119
241	135	128	0.00684203	0.00648725	28	12	39.7733	121.127	39.6096	120.707
242	130	8396	0.00441276	0.311667	27	7	81.9149	209.521	15.189	125.273
243	1507	1999	0.0657878	0.0884044	32	13	68.0094	123.178	65.9345	129.628
244	43	64	0.00178431	0.00265648	34	6	15.8286	78.3158	15.7706	78.4056
245	38	3606	0.00160609	0.16639	27	8	55.968	118.924	15.2027	75.9142
